# Supplementary material for: A Pilot Evaluation of a School-Based Nutrition Education Program with Provision of Fruits and Vegetables to Improve Consumption Among School-Age Children in Palau
Source: Nutrients. 2025 Mar 12;17(6):994. doi: 10.3390/nu17060994 (PMC11944715; doi:10.3390/nu17060994)
Supplement: Supplementary file 1 [file nutrients-17-00994-s001.zip]

Archive with 1 entries (1 files):
- nutrients-3447707-supplementary.pdf
